# Supplementary material for: LLPSDB v2.0: an updated database of proteins undergoing liquid–liquid phase separation in vitro
Source: Bioinformatics. 2022 Jan 13;38(7):2010–4. doi: 10.1093/bioinformatics/btac026 (PMC8963276; doi:10.1093/bioinformatics/btac026)
Supplement: btac026_Supplementary_Data [file btac026_supplementary_data.zip]

Archive with 3 entries (2 files):
- btac026-suppl_data/
- btac026-suppl_data/SupplementaryMaterials_2022.1.docx
- btac026-suppl_data/SupplementaryMaterials_2022.1.pdf
